# Supplementary material for: Effectiveness of Low-Intensity Extracorporeal Shock Wave Therapy in Erectile Dysfunction: An Analysis of Sexual Function and Penile Hardness at Erection: An Umbrella Review
Source: J Pers Med. 2024 Feb 4;14(2):177. doi: 10.3390/jpm14020177 (PMC10890328; doi:10.3390/jpm14020177)
Supplement: Supplementary file 1 [file jpm-14-00177-s001.zip]

Archive with 1 entries (1 files):
- jpm-2806408-supplementary.pdf
